# Supplementary material for: Germline Single-Nucleotide Polymorphism GFI1-36N Causes Alterations in Mitochondrial Metabolism and Leads to Increased ROS-Mediated DNA Damage in a Murine Model of Human Acute Myeloid Leukemia
Source: Biomedicines. 2025 Jan 5;13(1):107. doi: 10.3390/biomedicines13010107 (PMC11762481; doi:10.3390/biomedicines13010107)
Supplement: Supplementary file 1 [file biomedicines-13-00107-s001.zip]

Archive with 1 entries (1 files):
- biomedicines-3341422-supplementary.pdf
